# Supplementary material for: Restoring calcium homeostasis in Purkinje cells arrests neurodegeneration and neuroinflammation in the ARSACS mouse model
Source: JCI Insight. 2023 Jun 22;8(12):e163576. doi: 10.1172/jci.insight.163576 (PMC10371240; doi:10.1172/jci.insight.163576)
Supplement: Supplemental table 1 [file jciinsight-8-163576-s153.xlsx]

## Sheet: Foglio1
LFQ proteomics of eluates from sacsin IP in SH-SY5Y differentiated cells (wt and ko) using the same anti-sacsin antibody (two replicates).
Protein IDs	Protein names	Gene names	LFQ intensity WT_01	LFQ intensity WT_01 (replicate)	LFQ intensity KO_01	LFQ intensity KO_01 (replicate)
A0A024R0E5;P52907;A8K0T9	F-actin-capping protein subunit alpha-1	CAPZA1	29.4957	29.6453	NaN	NaN
B7Z649;A0A024R207;B2RCL4;A0A024R1Y6;O75781;C9JA33;B1ALY0;A0A024R152;Q8IXS6	Paralemmin-1	PALM	28.0278	28.2506	NaN	NaN
J3KRB3;A0A087WWH0;J3QS96;A0A087WXM6;J3QQT2;J3KRX5;A0A024R261;A0A0A6YYL6;P18621;A0A087WY81;J3QLC8;A0A0A0MRF8;J3KSJ0;A4D1R6;A4D1R5	60S ribosomal protein L17	RPL17;hCG_24487	28.9281	28.9768	NaN	NaN
B4E0E1;B2R5W3;A0A024R3T8;P09874;Q05D33;Q6PJL0;Q5VX84;Q5VX85	Poly [ADP-ribose] polymerase 1	PARP1	27.4167	27.5918	NaN	NaN
A0A024R694;P12814;H9KV75;B7Z565;B4DFY0;B3KUX9;Q86TX4;B7Z2W3;H7C5W8;A0A0S2Z3G9;O43707;Q96BG6;H0YJ11;A1L0V1;P35609;H0YJW3;B4DSX0;B4E337;B7Z2N5;Q5ZEZ4;A0A0S2Z3C0;H7C144;A0A0S2Z3X3;F5GXS2;B7Z4P6;Q59FD9;B7Z4K1;F6THM6;B2R8Y4;B4DZQ2;A0A087WSZ2;Q08043;G3V5M4;K7EJH8;G3V2W4;B4DRP5;G3V2N5;B7Z4V1;G3V2E8;B3W6H4;G3V2X9;B7Z4P8;Q4VAM3	Alpha-actinin-1	ACTN1	30.1461	30.0304	NaN	NaN
E5RI99;A0A024R9D3;P62888;A0A0B4J213;E5RJH3;A0A0C4DH44	60S ribosomal protein L30	RPL30	28.5084	28.6275	NaN	NaN
B4DTI0;B4DT29;B4DXW1;A0A024RAI1;P61158;Q59FV6;B4E1U3	Actin-related protein 3	ACTR3	27.4654	27.3148	NaN	NaN
A0A024RB14;P62854;Q75MH1;Q5JNZ5;Q76N57;Q76N56	40S ribosomal protein S26;Putative 40S ribosomal protein S26-like 1	RPS26;RPS26P11	29.4422	29.5156	NaN	NaN
A0A024RBE7;P42167;G5E972;Q9P1N8;P42166	Lamina-associated polypeptide 2, isoforms beta/gamma;Thymopoietin;Thymopentin	TMPO	26.4125	26.1917	NaN	NaN
F8VWV4;F8VQY6;F8VPE8;F8VRK7;G3V210;F8VU65;Q6NSF2;F8VWS0;Q53HW2;Q53HK9;A8K4Z4;A0A024RBS2;Q8NHW5;P05388;F8VS58;F8VW21;F8VZS0;B4E3D5	60S acidic ribosomal protein P0-like;60S acidic ribosomal protein P0	RPLP0;RPLP0P6	27.5281	27.51	NaN	NaN
A0A087WTA8;A0A0S2Z3H5;P08123;A0A0S2Z3K0;B4DN66	Collagen alpha-2(I) chain	COL1A2	35.1836	35.2504	NaN	NaN
B2ZZ89;A0A087WUZ3;Q01082;D6W5C0;K9MS24;F8W6C1;B4DIF8;A4QPE4;B2RMN7;A0A024R674;Q59FP5;P11277;O15020;Q71S06;M0QZQ3;C9JY79;A0A024R0N6;Q9H254;Q71VG1;Q71VG2;E9PJZ2	Spectrin beta chain, non-erythrocytic 1	SPTBN1	29.744	30.0056	NaN	NaN
A8CDT9;A0A087WY00;G3V394;F8WE88;F8W6H6;Q9Y4I1;Q59FF5;B4E147;Q9UES3;O95318;Q9UES4;Q9UES5;O95317;E7ERV5;Q9NQX4;H0YM96;B4DVH2;H0YMK3;B5LY56;A0A024R269;Q9ULV0	Unconventional myosin-Va	MYO5A	28.639	28.6612	NaN	NaN
A0A087X1B7;X6R700;Q9Y3Y2	Chromatin target of PRMT1 protein	CHTOP	26.9327	26.904	NaN	NaN
A0A140VJQ2;A0A0S2Z4G7;A4ZU86;A0A0S2Z491;P06748;E5RI98;Q9NX34;Q9BTI9;V9HVU7;A0A024RAP1	Nucleophosmin	NPM1	27.6541	27.7598	NaN	NaN
A8K525;A0A0S2Z4Z9;Q15233;H7C367;C9JYS8;C9IZL7;A0A0S2Z4E7	Non-POU domain-containing octamer-binding protein	NONO	30.1431	30.0943	NaN	NaN
A0A142CHG9;B3KP89;P09471;Q8N6I9;H3BTM2;A0A087WTB6;Q6AWC5;H3BN82;A2A2R6;H3BQG8;A0A087WZE5;A0A024R2Z1;Q5T697;P11488;P19087;A8MTJ3	Guanine nucleotide-binding protein G(o) subunit alpha	GNAO1	28.9821	28.9371	NaN	NaN
Q59GY9;A4D1D2;A1L471;P08183;I7D7J2;I7CY13;A7J1R4;A7J1R3;Q6RVA0;Q4G0Q4;P21439	Multidrug resistance protein 1	ABCB1	27.1304	26.552	NaN	NaN
A4D105;P35244;B5MC59	Replication protein A 14 kDa subunit	RPA3	28.5008	28.7478	NaN	NaN
E7ESP9;A5YM63;P07197;E7EMV2;B4DJT7	Neurofilament medium polypeptide	NEFM	29.6163	29.4621	NaN	NaN
A6NGN9	IgLON family member 5	IGLON5	29.2014	29.4876	NaN	NaN
F8WE65;C9J5S7;B4DM82;V9HWF5;B2RE56;A8K486;P62937;Q71V99;E5RIZ5;P0DN26;A0A0H2UH34;A0A0B4J2A2;A0A075B767;A0A075B759;Q9Y536;F5H284	Peptidyl-prolyl cis-trans isomerase;Peptidyl-prolyl cis-trans isomerase A;Peptidyl-prolyl cis-trans isomerase A, N-terminally processed	PPIA;HEL-S-69p	27.4662	27.7067	NaN	NaN
B1ANR0;Q6IQ30;Q13310;H0Y5F5;Q15164;H0YEU6;Q147Y3;Q3B867;Q53GL4;Q59GZ7	Polyadenylate-binding protein 4	PABPC4	26.8244	26.556	NaN	NaN
B2R4M6;P06702	Protein S100;Protein S100-A9	S100A9	26.9012	26.461	NaN	NaN
B2R7T8;B1AK87;B1AK88;P47756;B1AK85;B4DWA6;Q7L4N0	F-actin-capping protein subunit beta	CAPZB	29.7336	29.4345	NaN	NaN
B2RA70;J3QRU1;P07947;Q9H7V3;P12931;Q9P134;B3KPS6;P06241;B3KUV3;A0A0S2Z3Y4;A0A0S2Z3Y8;Q573B4;B4DZS7;A0A0S2Z3T3;P06239	Tyrosine-protein kinase Yes;Proto-oncogene tyrosine-protein kinase Src	YES1;SRC	27.2572	27.5316	NaN	NaN
F5H5G1;B2RCU8;H3BLU2;Q13449;B7Z661;C9J5G3	Limbic system-associated membrane protein	LSAMP	30.4349	30.29	NaN	NaN
B2RMV2;Q69YQ0;C9J8U1;F8WAN1;Q59GT7;C9JLY8	Cytospin-A	CYTSA;SPECC1L;SPECC1L-ADORA2A	28.7695	28.6988	NaN	NaN
B3KQI5;P07196;B3KXJ0;A0A0S2Z4B1;Q8TCR7;B4DR43;I6L9F6;A0A0S2Z436;A0A087X0W2	Neurofilament light polypeptide	NEFL;DKFZp761K0922	28.4231	28.3917	NaN	NaN
B3KVN6;B3KRF7;E9PC66;P17029;B3KNP9	Zinc finger protein with KRAB and SCAN domains 1	ZKSCAN1	26.1185	25.8546	NaN	NaN
B4E0N9;B4DMG8;B4DMF5;B3KT18;Q53GW3;E9KL48;P00367;A0A140VK14;P49448;Q14400;Q9BSD0;Q59FQ4	Glutamate dehydrogenase;Glutamate dehydrogenase 1, mitochondrial;Glutamate dehydrogenase 2, mitochondrial	GLUD1;GLUD2	26.872	27.4751	NaN	NaN
B4DHD2;Q4W4Y1;Q8WUM4;B7Z5C1;F8WDK9	Programmed cell death 6-interacting protein	DRIP4;PDCD6IP	27.5131	27.7327	NaN	NaN
B4DQ79;Q6NUK7;P07948;A8K379;E5RJ37;A8K4G3;H0Y3C5;J3KPD6;P08631	Tyrosine-protein kinase Lyn	LYN	27.6513	27.2287	NaN	NaN
B4DRD7;H3BRU6;F8VZX2;Q15366;F8W0G4;F8VXH9;F8W1G6;B4DLC0;J3QT27;Q5MJP6;E9PFP8;P57721;F8VTZ0;H3BND9;H3BSS4;F8VRH0;Q53SS8;Q15365	Poly(rC)-binding protein 2;Poly(rC)-binding protein 3	PCBP2;PCBP3	27.0636	27.3058	NaN	NaN
C9JE82;C9JVC9;Q9NY47	Voltage-dependent calcium channel subunit alpha-2/delta-2;Voltage-dependent calcium channel subunit alpha-2-2;Voltage-dependent calcium channel subunit delta-2	CACNA2D2	30.4659	30.6029	NaN	NaN
D3DTX6;Q96SB3;B3KNT0;Q96B17	Neurabin-2	PPP1R9B	27.1692	27.22	NaN	NaN
D3DTX7;B7Z4S2;P02458		COL1A1	34.2105	34.2481	NaN	NaN
D6RD46;Q9UPQ0;B7Z3F1;B7Z5Q8;E7EPK0;E9PDJ9;B7Z2J4;H0Y8P3;B7Z3G0;G5EA03;B7Z5G6;Q6N054;B7Z656;D6RJ93;Q6NVB9;D6R8Y0;B7Z7Z0	LIM and calponin homology domains-containing protein 1	LIMCH1;DKFZp686G03277	28.4046	28.0807	NaN	NaN
H0YAF8;J3KPE3;H0Y8W2;E9KL35;P63244;D6RAU2;E9PD14;B4E0C3;D6RFX4;D6RFZ9;B4DVD2;D6RHH4;D6R9Z1;H0YAM7;D6R9L0;H0Y9P0;D6RF23;H0Y8R5;D6RBD0;D6RAC2;D6REE5	Guanine nucleotide-binding protein subunit beta-2-like 1;Guanine nucleotide-binding protein subunit beta-2-like 1, N-terminally processed	GNB2L1	26.7598	26.5082	NaN	NaN
Q6P4E4;E9PEL3;P61513;G5E9R3;M0R0A1;C9J4Z3;M0R2L6	60S ribosomal protein L37a	RPL37A	28.6283	28.9905	NaN	NaN
H0Y2S9;Q9Y6X7;H0Y7E2;H7C3G6;A8CGI1;A8CGI0;Q5ZEZ6;K7EL39;Q96EE5;J3QRL2		MPRIP;KIAA0864	28.4077	28.2109	NaN	NaN
H0YKU1;H0YNJ8;Q5HYL6;Q9NYL9;Q4G0W6;G5EA42;A8K9L8;Q9NZR1	Tropomodulin-3	TMOD3;DKFZp686E1899	28.2353	28.3866	NaN	NaN
Q86U12;Q2VPJ6;Q8TBA7;K9JA46;P07900;O75322;Q96HX7;Q58FG0	Heat shock protein HSP 90-alpha	HSP90AA1;EL52	27.2251	27.1887	NaN	NaN
P02452;Q6LAN8;H9C5C5;Q9UMA6;T1RTD8	Collagen alpha-1(I) chain	COL1A1	35.0074	35.1297	NaN	NaN
Q8N519;Q5I6Y5;Q3BDU5;Q5TCI8;W8QEH3;P02545;B4DFR3;A0A0C4DGC5;H0YAB0	Prelamin-A/C;Lamin-A/C	LMNA	25.5042	25.8511	NaN	NaN
P04899;B3KX51;Q96C71;B3KP24;Q93020;Q6LCB5	Guanine nucleotide-binding protein G(i) subunit alpha-2	GNAI2;WUGSC:H_LUCA16.1	28.0637	27.9727	NaN	NaN
P09172;Q5T382	Dopamine beta-hydroxylase;Soluble dopamine beta-hydroxylase	DBH	28.6702	28.652	NaN	NaN
P09382;F8WEI7;A0A0B6XK00	Galectin-1	LGALS1	28.8382	28.9151	NaN	NaN
P15927;B2R7E8;B4DQD9;B4DUL2;Q5TEJ7;B4DL94;Q5TEJ0	Replication protein A 32 kDa subunit	RPA2	29.5722	29.4903	NaN	NaN
P16401;Q14463	Histone H1.5	HIST1H1B	30.2397	30.3325	NaN	NaN
Q5U058;P17677	Neuromodulin	GAP43	27.3961	28.0135	NaN	NaN
P18077;C9K025;F8WBS5;F8WB72	60S ribosomal protein L35a	RPL35A	28.2403	28.3477	NaN	NaN
P31689;B7Z5C0;Q9NXZ8	DnaJ homolog subfamily A member 1	DNAJA1	27.7113	27.6024	NaN	NaN
Q5T4L4;P42677;C9JLI6;H0YMV8;A4D1G5;Q71UM5	40S ribosomal protein S27	RPS27	28.4393	28.0795	NaN	NaN
P61927;D6R9X9;D6RG19;A0A024R0A2	60S ribosomal protein L37;Ribosomal protein L37	RPL37	27.278	26.9518	NaN	NaN
P62851	40S ribosomal protein S25	RPS25	27.2861	26.9296	NaN	NaN
Q6FHM2;P62879;E7EP32;C9JIS1;C9JXA5;C9JZN1;Q9HAV0;A8K3F6;C9JD14;B4DLV5;H7C5J5;F5H8J8;F5H100;F5H0S8;Q59G26;E9PCP0;F1T0G5;F1T0G4;P16520	Guanine nucleotide-binding protein G(I)/G(S)/G(T) subunit beta-2;Guanine nucleotide-binding protein subunit beta-4	GNB2;GNB4	29.2393	29.4465	NaN	NaN
P63096;C9JPP4;C9JL77	Guanine nucleotide-binding protein G(i) subunit alpha-1	GNAI1	26.644	26.5127	NaN	NaN
P80723	Brain acid soluble protein 1	BASP1	27.8052	27.6098	NaN	NaN
Q13045;B4DIX0;J3KS39;J3KS54;Q59H95	Protein flightless-1 homolog	FLII	26.6834	26.895	NaN	NaN
Q15149;D3DWL0;E9PKG0;E9PMV1;Q96IE3;A0A075B730;A0A087X1U6;P58107	Plectin	PLEC	28.2297	28.0065	NaN	NaN
Q15753	Nonmuscle myosin II heavy chain-B		29.7015	29.3166	NaN	NaN
Q86V81;E9PB61	THO complex subunit 4	ALYREF	27.5211	27.2722	NaN	NaN
Q92522	Histone H1x	H1FX	28.4615	28.6634	NaN	NaN
Q96PY5;B3KT32;Q8N4Y7;Q9NSL0;C9IZY8;Q6ZN96;B3KXD8;F8W1F5;Q8IVF7	Formin-like protein 2;Formin-like protein 3	FMNL2;FMNL3;DKFZp762B245	26.8118	26.8717	NaN	NaN
Q9NZJ4;H0Y6M8	Sacsin	SACS	27.829	28.225	NaN	NaN
Q9P0K7;B4DNL3;B3KMZ9;D6RB27;D6R9G4;D6RBY4;D6REL2;D6R9G6;D6RF74;D6RE17	Ankycorbin	RAI14	28.7153	28.8708	NaN	NaN
