# Supplementary material for: Restoring calcium homeostasis in Purkinje cells arrests neurodegeneration and neuroinflammation in the ARSACS mouse model
Source: JCI Insight. 2023 Jun 22;8(12):e163576. doi: 10.1172/jci.insight.163576 (PMC10371240; doi:10.1172/jci.insight.163576)
Supplement: Supplemental table 2 [file jciinsight-8-163576-s154.xlsx]

## Sheet: Foglio1
LFQ proteomics on cerebellum from Sacs-/- mice (KO) and WT littermates (3 versus 3). FDR<0.05, log2Fold change WT/KO
N: -Log Student's T-test p-value WT_KO	N: Student's T-test Difference WT_KO	N: Student's T-test Test statistic WT_KO	T: Protein IDs	T: Majority protein IDs	T: Protein names	T: Gene names
3.3127	-1.62448	-5.06731	Q14AG7;Q920N7	Q14AG7;Q920N7	Synaptotagmin-12	Syt12
2.99891	-1.57633	-4.58526	Q9JKY0	Q9JKY0	Cell differentiation protein RCD1 homolog	Rqcd1
2.42086	-1.46357	-3.7483	Q544F6;Q9CQI6;A0A1D5RLP1	Q544F6;Q9CQI6	Coactosin-like protein	Cotl1
2.68902	-1.52027	-4.12934	Q4FZK2;Q9D8N0;Q8R1N8	Q4FZK2;Q9D8N0;Q8R1N8	Elongation factor 1-gamma	Eef1g
2.47334	-1.47534	-3.82201	F8WHM5;Q53WR6;Q61543;Q8BQH1;F6RSH1;E9PWD8;Q3TMG0	F8WHM5;Q53WR6;Q61543	Golgi apparatus protein 1	Glg1
3.0145	-1.57891	-4.60869	Q3UHH6;G3UWG2;Q60610;Q3TRA4;J3QQ55;Q3UVX2;E9Q1R7	Q3UHH6;G3UWG2;Q60610;Q3TRA4	T-lymphoma invasion and metastasis-inducing protein 1	Tiam1
3.32649	-1.62642	-5.08901	P03995;A0MTM0;CON__H-INV:HIT000292931;CON__Q6KB66-1;Q6IFZ8;CON__P19013;Q6IFZ9	P03995	Glial fibrillary acidic protein	Gfap
3.76985	-1.68208	-5.81319	D6RIQ3;D6RI61;A0A0A0MQG9;A2AQZ2;A2AQZ7;B7ZNN8;A0A0R4J137;Q9DB26;A2AQZ5	D6RIQ3;D6RI61;A0A0A0MQG9;A2AQZ2;A2AQZ7;B7ZNN8;A0A0R4J137;Q9DB26;A2AQZ5	Phytanoyl-CoA dioxygenase domain-containing protein 1	Phyhd1
3.44093	-1.64202	-5.27097	Q6NXX6;K3W4T3;Q9Z1G4;Q3TY98;Q3TXT5;Q99M55;A2A599;Q3TLR5;P15920	Q6NXX6;K3W4T3;Q9Z1G4;Q3TY98;Q3TXT5	V-type proton ATPase subunit a;V-type proton ATPase 116 kDa subunit a isoform 1	Atp6v0a1
3.1038	-1.59331	-4.74394	F2Z3U3	F2Z3U3		Raph1
2.89492	-1.55854	-4.4302	B1AS29	B1AS29	Glutamate receptor ionotropic, kainate 3	Grik3
2.541	-1.49001	-3.91764	G3UZ60;G3UWI9;G3UWX9;Q9Z172;G3UZA7;D3YW94;G3UZX6	G3UZ60;G3UWI9;G3UWX9;Q9Z172;G3UZA7	Small ubiquitin-related modifier 3;Small ubiquitin-related modifier	Sumo3
2.85653	-1.55172	-4.37351	Q3U2G9;Q9D997;Q9QZ08;D3YXG2	Q3U2G9;Q9D997;Q9QZ08;D3YXG2	N-acetyl-D-glucosamine kinase	Nagk
2.60323	-1.50303	-4.0062	B7ZP47;Q65Z40;F6YCH1	B7ZP47;Q65Z40;F6YCH1	Wings apart-like protein homolog	Wapal
4.17462	-1.7231	-6.52396	A2AQ89	A2AQ89		Shf
3.62797	-1.66562	-5.57568	Q6P5H4;E9QAN4;G3UW47;Q6TA13;Q3UH16;E9Q9G6;A0A087WQE8;P33173;Q5DTN3;Q3UUN4;Q05BI6;Q05BP4;A0A5F8MPF0;Q60575;Q3UY61;A2AH75;A0A087WRJ3;A0A087WNM0;A0A087WSU7	Q6P5H4;E9QAN4;G3UW47;Q6TA13;Q3UH16;E9Q9G6;A0A087WQE8;P33173;Q5DTN3	Kinesin-like protein;Kinesin-like protein KIF1A	Kif1a
2.70641	-1.52367	-4.15445	P42669;Q8C6E9	P42669;Q8C6E9	Transcriptional activator protein Pur-alpha	Pura
3.95147	-1.70152	-6.12582	Q9D1K5;Q545T6;O70166	Q9D1K5;Q545T6;O70166	Stathmin;Stathmin-3	Stmn3
3.10377	-1.5933	-4.74389	Q3TIR3;A0A1B0GSI8;Q80XE1	Q3TIR3;A0A1B0GSI8;Q80XE1	Synembryn-A;Synembryn-B	Ric8a;Ric8b
3.07899	-1.58938	-4.7062	Q3TES0;A0A0N4SWH8;D6RHQ8	Q3TES0;A0A0N4SWH8;D6RHQ8	IQ motif and SEC7 domain-containing protein 3	Iqsec3
3.06181	-1.58662	-4.68014	Q3TQH7;F8QPD5;Q52KR3	Q3TQH7;F8QPD5;Q52KR3	Protein prune homolog 2	Prune2
2.8385	-1.54847	-4.34698	Q80SY5;A0A0G2JEW4;A0A0G2JGW4;Q8CI29	Q80SY5;A0A0G2JEW4	Pre-mRNA-splicing factor 38B	Prpf38b
2.42695	-1.46496	-3.75684	Z4YK42;Q8C5H8;Q14BL1;Q9CUB4	Z4YK42;Q8C5H8;Q14BL1;Q9CUB4	NAD kinase 2, mitochondrial	Nadk2
3.05372	-1.58532	-4.66788	A0A0R4J050;Q99JW2;A0A1L1SS90;A0A1L1SRW7;A0A1L1SRL5;A0A087WPX1;A0A1L1SRC1;A0A1L1SSU4	A0A0R4J050;Q99JW2;A0A1L1SS90;A0A1L1SRW7;A0A1L1SRL5;A0A087WPX1;A0A1L1SRC1	Aminoacylase-1	Acy1
2.86897	-1.55395	-4.39185	Q8K1J6;A0A0N4SUW4;A0A0N4SV41	Q8K1J6	CCA tRNA nucleotidyltransferase 1, mitochondrial	Trnt1
2.91502	-1.56205	-4.46	Q9D6G1;Q544Z3;Q80XR6;Q3TMZ8;Q20BD0;Q99020;Q8CIR3	Q9D6G1;Q544Z3;Q80XR6;Q3TMZ8;Q20BD0;Q99020	Heterogeneous nuclear ribonucleoprotein A/B	Hnrnpab
2.54217	-1.49026	-3.91929	Q91XH5;Q64105;G3UXX3;G3UZ79	Q91XH5;Q64105;G3UXX3	Sepiapterin reductase	Spr
2.72063	-1.52643	-4.17503	Q6P1A9;Q5EBG5;Q58ET1;Q80UT7;P12970;Q8CDE3;V9GX35	Q6P1A9;Q5EBG5;Q58ET1;Q80UT7;P12970	60S ribosomal protein L7a	Rpl7a
2.44537	-1.46911	-3.78268	P62315;A0A3Q4L381;A0A3Q4L2W0	P62315	Small nuclear ribonucleoprotein Sm D1	Snrpd1
2.53447	-1.48862	-3.90838	G3UX26;Q60930;A0A286YCR8;D3YZT5;D3YUN8	G3UX26;Q60930;A0A286YCR8;D3YZT5	Voltage-dependent anion-selective channel protein 2	Vdac2
2.41113	-1.46136	-3.73468	Q61627	Q61627	Glutamate receptor ionotropic, delta-1	Grid1
2.46152	-1.47272	-3.80537	Q9DBR1	Q9DBR1	5-3 exoribonuclease 2	Xrn2
3.28479	-1.62051	-5.02351	A0A1Y7VK19;Q9DCB8	A0A1Y7VK19;Q9DCB8	Iron-sulfur cluster assembly 2 homolog, mitochondrial	Isca2
3.16078	-1.60215	-4.83114	Q3UX10	Q3UX10	Tubulin alpha chain-like 3	Tubal3
3.24961	-1.61542	-4.96858	B2RWU2;Q3UHF7;A0A087WQF9	B2RWU2;Q3UHF7;A0A087WQF9	Transcription factor HIVEP2	Hivep2
3.91883	-1.69815	-6.0689	A0A0U1RQA1;D3Z3V3;P42209	A0A0U1RQA1;D3Z3V3;P42209	Septin-1	2001-09-01
3.09424	-1.5918	-4.72937	A0A0G2JEU6;S4R1K5;B1AXI2;A0A0G2JE35;A0A0G2JEH1;B1AXI4;B1AXI6;Q3UTH8;A0A0G2JEU0;A0A0G2JFA1;Q3TDW8;E0CYU0;E0CX56;B7ZNJ6;B9EHV2;E9Q3I3;Q5DU57	A0A0G2JEU6;S4R1K5;B1AXI2;A0A0G2JE35;A0A0G2JEH1;B1AXI4;B1AXI6;Q3UTH8;A0A0G2JEU0;A0A0G2JFA1;Q3TDW8;E0CYU0;E0CX56;B7ZNJ6;B9EHV2;E9Q3I3;Q5DU57	Rho guanine nucleotide exchange factor 9;Spermatogenesis-associated protein 13	Arhgef9;Arhgef4;Spata13
5.53789	-1.81416	-9.36226	A2A884	A2A884	Transcription factor HIVEP3	Hivep3
10.3376	-1.90399	-29.5534	Z4YK18;Q6PDJ1	Z4YK18;Q6PDJ1	VWFA and cache domain-containing protein 1	Cachd1
9.10584	-1.89566	-22.1658	Q99J95;B0R021;D6RHP4	Q99J95	Cyclin-dependent kinase 9	Cdk9
6.27302	-1.84345	-11.2532	S4R2G0;D3Z519;D3Z2W1;D3YWQ0;S4R215	S4R2G0;D3Z519;D3Z2W1;D3YWQ0	Diacylglycerol kinase	Dgki
6.13359	-1.83865	-10.8716	A0A2I3BPY8;A0A2I3BPX3;Q6P9J9;A0A2I3BRD2	A0A2I3BPY8;A0A2I3BPX3;Q6P9J9;A0A2I3BRD2	Anoctamin-6	Ano6
4.93619	-1.78123	-8.01504	G3UYJ3;A2AKV9;A2AKW0;Q5HZI9	G3UYJ3;A2AKV9;A2AKW0;Q5HZI9	Solute carrier family 25 member 51	Slc25a51
2.78581	-1.53879	-4.26979	A0A087WP81;Q9WUP7	A0A087WP81;Q9WUP7	Ubiquitin carboxyl-terminal hydrolase isozyme L5	Uchl5
2.61225	1.50488	4.01908	Q3UYP2;Q3TVT6;Q9CQF9;Q99JK4;A0A0N4SWD3;F7CIP8;D3Z275	Q3UYP2;Q3TVT6;Q9CQF9;Q99JK4	Prenylcysteine oxidase	Pcyox1
3.34286	1.62871	5.11484	Q8CCJ3	Q8CCJ3	E3 UFM1-protein ligase 1	Ufl1
3.50197	1.64997	5.3694	Q5EBJ0;P11404	Q5EBJ0;P11404	Fatty acid-binding protein, heart	Fabp3
2.4219	1.46381	3.74976	Q8VC93;Q8C460;A0A0R4J1R9	Q8VC93;Q8C460;A0A0R4J1R9	ERI1 exoribonuclease 3	Eri3
3.44011	1.64191	5.26967	Q8C7E9	Q8C7E9	Cleavage stimulation factor subunit 2 tau variant	Cstf2t
2.53508	1.48875	3.90923	A2A8Y5;A0ZV96;Q8BHW2	A2A8Y5;A0ZV96;Q8BHW2	Protein OSCP1	Oscp1
3.15886	1.60186	4.8282	A0A0R4J094;Q3TC72	A0A0R4J094;Q3TC72	Fumarylacetoacetate hydrolase domain-containing protein 2A	Fahd2
2.65322	1.51317	4.0778	Q29ZQ5;Q66JM2;Q3UY21;Q80YU5;Q61885	Q29ZQ5;Q66JM2;Q3UY21;Q80YU5;Q61885	Myelin-oligodendrocyte glycoprotein	Mog
3.33772	1.628	5.10673	Q8JZM7	Q8JZM7	Parafibromin	Cdc73
2.38748	1.45591	3.70163	Q91X72;Q8K1U6;A0A1B0GS57	Q91X72;Q8K1U6	Hemopexin	Hpx
2.76551	1.53498	4.24019	A0A286YCB8	A0A286YCB8
3.45862	1.64435	5.2994	Q3UHH0;Q3UHJ3;F8WHB1;Q9R0K7;D5L240;Q6DIB8	Q3UHH0;Q3UHJ3;F8WHB1;Q9R0K7;D5L240;Q6DIB8	Calcium-transporting ATPase;Plasma membrane calcium-transporting ATPase 2	Atp2b2
2.74763	1.5316	4.21419	Q5GH64	Q5GH64	XK-related protein 7	Xkr7
2.92167	1.56321	4.46987	Q3UJN9;E9Q284;Q5SU73	Q3UJN9;E9Q284;Q5SU73	Coilin	Coil
3.04936	1.58461	4.66128	Q9WTX8	Q9WTX8	Mitotic spindle assembly checkpoint protein MAD1	Mad1l1
3.03413	1.58213	4.63828	Q3UEB4;Q9R008;A0A0G2JEG0;A0A0G2JFX8;D3YV77	Q3UEB4;Q9R008;A0A0G2JEG0;A0A0G2JFX8;D3YV77	Mevalonate kinase	Mvk
2.87474	1.55497	4.40036	Q2NKI3;A0A0G2JG40;P27600	Q2NKI3;A0A0G2JG40;P27600	Guanine nucleotide-binding protein subunit alpha-12	Gna12
2.91407	1.56189	4.45858	F6Z2M6;F6RQ26	F6Z2M6;F6RQ26		Ntm
2.93845	1.5661	4.49484	E9PXC2;F6PWU6;F8WI12;Q64705;Q8R4E5;Q810L6;E9Q722;Q3UQH7;O09135;Q61069	E9PXC2;F6PWU6;F8WI12;Q64705;Q8R4E5;Q810L6;E9Q722;Q3UQH7;O09135;Q61069	Upstream stimulatory factor 2;Upstream stimulatory factor 1	Usf2;Usf1;USF1
2.98818	1.57454	4.56915	Q921M8;A0A0A6YW28;Q3TEX8;P35123;Q3TPN5;A0A0A6YVY7;Q5DTK8;Q6NXV6;A0A0A6YWM7;A0A0A6YW63;Q3TQZ9	Q921M8;A0A0A6YW28;Q3TEX8;P35123;Q3TPN5;A0A0A6YVY7;Q5DTK8;Q6NXV6;A0A0A6YWM7	Ubiquitin carboxyl-terminal hydrolase;Ubiquitin carboxyl-terminal hydrolase 4	Usp4
2.8199	1.54508	4.31967	Q0QEZ4;Q9CQA3;Q3TE45;Q9Z1Z5	Q0QEZ4;Q9CQA3;Q3TE45	Succinate dehydrogenase [ubiquinone] iron-sulfur subunit, mitochondrial	Sdhb
3.40413	1.6371	5.2121	Q8C943;B1AWV9;Q5DTL9;R4H243;J7H264;Q9JL09	Q8C943;B1AWV9;Q5DTL9;R4H243;J7H264	Anion exchange protein;Sodium-driven chloride bicarbonate exchanger	Slc4a10
3.63236	1.66614	5.58294	Q8BIG7;H3BJ37	Q8BIG7	Catechol O-methyltransferase domain-containing protein 1	Comtd1
2.55655	1.4933	3.93971	Q9D8W7;A0A0J9YUI7;A0A0J9YU56;A0A0J9YU93	Q9D8W7;A0A0J9YUI7;A0A0J9YU56	OCIA domain-containing protein 2	Ociad2
2.39567	1.4578	3.71306	Q8JZU2;F6VVY4	Q8JZU2;F6VVY4	Tricarboxylate transport protein, mitochondrial	Slc25a1
2.57035	1.4962	3.95932	S4R2R5;S4R2Q9	S4R2R5		Ank2
3.12983	1.59738	4.78369	Q3U6E4;Q0VGU2;Q8C2T3;Q3U8X6;Q3UA54;P26350;A0A087WP98;A0A087WPN6;Q8CAQ5;A0A087WQN2	Q3U6E4;Q0VGU2;Q8C2T3;Q3U8X6;Q3UA54;P26350;A0A087WP98;A0A087WPN6;Q8CAQ5;A0A087WQN2	Prothymosin alpha;Prothymosin alpha, N-terminally processed;Thymosin alpha	Ptma;Gm12504
2.92674	1.56409	4.47741	D3YVM8;O55102;D3Z4L7	D3YVM8;O55102;D3Z4L7	Biogenesis of lysosome-related organelles complex 1 subunit 1	Bloc1s1
2.607	1.5038	4.01158	E0CY63;Q9CQX5;E0CY66	E0CY63;Q9CQX5;E0CY66	Claudin domain-containing protein 1	Cldnd1
2.48742	1.47844	3.84186	B2RR26;Q9CW64;Q8BZW8;Q8C1S8	B2RR26;Q9CW64;Q8BZW8	NHL repeat-containing protein 2	Nhlrc2
2.97177	1.57178	4.54458	A0A0B6VMB2;A0A4U9FFL2;A0A075B5P4;A0A0A6YWR2;A0A0M4KM70;U5LP42;Q99LC4;A0A0C6E3V3;I6L985;P01868;P01869	A0A0B6VMB2		HC
3.10495	1.59349	4.74569	Q8BVT9;Q3UYH7;A0A0G2JEW1;Q8BX71	Q8BVT9;Q3UYH7	Beta-adrenergic receptor kinase 2	Adrbk2
2.86058	1.55245	4.37947	Q8BLY2	Q8BLY2	Probable threonine--tRNA ligase 2, cytoplasmic	Tarsl2
2.4345	1.46667	3.76743	E9PZ92;Q3U8A5;Q3TPX4;Q3UD13	E9PZ92;Q3U8A5;Q3TPX4	Exocyst complex component 5	Exoc5
3.0506	1.58481	4.66317	E9QNR5;E9PWD2;Q69ZU6	E9QNR5;E9PWD2;Q69ZU6	Thrombospondin type-1 domain-containing protein 7A	Thsd7a
3.90775	1.697	6.04966	Q8C5M8;A2A7K5;Q9EQS3;Q3V1X1	Q8C5M8;A2A7K5;Q9EQS3;Q3V1X1	C-Myc-binding protein	Mycbp
2.87729	1.55542	4.40412	Q542T7;P62823;Q9CXS2;Q3TU26;A0A286YDR2;Q920F0;Q8BP17	Q542T7;P62823;Q9CXS2;Q3TU26;A0A286YDR2	Ras-related protein Rab-3C	Rab3c
2.5506	1.49205	3.93126	P11881;Q3UVA1;Q8C7X9;Q8BQN0;Q6NV80;A0A0N4SWH7;Q9Z329;Q8C8N0;A0A0N4SW22;A0A0N4SVN2;A0A1D5RLA1;Q8C0J8;B2KF89;Q922U9;Q497U9;Q3UWL5;Q8CED6;Q8BNX2	P11881	Inositol 1,4,5-trisphosphate receptor type 1	Itpr1
3.65927	1.66935	5.62758	Q3THJ6;A2AM97;Q6ZWV3;I7HLV2;P86048;O89059;A0A1B0GXC3;B7FAU6	Q3THJ6;A2AM97;Q6ZWV3;I7HLV2;P86048	60S ribosomal protein L10;60S ribosomal protein L10-like	Rpl10;Rpl10l
2.62836	1.50816	4.04215	P13634;D3YYQ4	P13634	Carbonic anhydrase 1	Ca1
2.52473	1.48653	3.89457	Q8BND1;P0C605;A0A5F8MPU4;Q8BQ38;A0A494BB87;E9QPH0;Q8CAH8;Q8C4R2;Q61410	Q8BND1;P0C605;A0A5F8MPU4	cGMP-dependent protein kinase;cGMP-dependent protein kinase 1	Prkg1
2.75175	1.53238	4.22018	Q8BHL3;A0A0U1RPN1	Q8BHL3;A0A0U1RPN1	TBC1 domain family member 10B	Tbc1d10b
2.50679	1.48266	3.8692	Q9CRY0;Q05DA2;Q8BU14	Q9CRY0;Q05DA2;Q8BU14	Translocation protein SEC62	Sec62
3.4985	1.64952	5.36378	Q9D8L5;Q0P6I6	Q9D8L5;Q0P6I6	Coiled-coil domain-containing protein 91	Ccdc91
3.02575	1.58076	4.62564	Q8C0E2	Q8C0E2	Vacuolar protein sorting-associated protein 26B	Vps26b
3.53289	1.6539	5.41962	A0A0R4J0V4;Q9QXM1;A0A1Y7VLC3	A0A0R4J0V4;Q9QXM1;A0A1Y7VLC3	Junction-mediating and -regulatory protein	Jmy
2.5281	1.48725	3.89935	Q9D6U8;A0A338P6X2	Q9D6U8	Protein FAM162A	Fam162a
2.44734	1.46955	3.78544	Q3UJU9	Q3UJU9	Regulator of microtubule dynamics protein 3	Rmdn3
2.94262	1.56682	4.50106	Q5DTG0;P70704	Q5DTG0;P70704	Phospholipid-transporting ATPase;Phospholipid-transporting ATPase IA	Atp8a1
2.97311	1.572	4.54658	Q80U95;A0A0G2JDR9	Q80U95	Ubiquitin-protein ligase E3C	Ube3c
2.69684	1.5218	4.14062	Q3UF30;Q3TC45;P08207	Q3UF30;Q3TC45;P08207	Protein S100-A10	S100a10
2.97203	1.57182	4.54497	Q9QYE6	Q9QYE6	Golgin subfamily A member 5	Golga5
2.73859	1.52987	4.20107	P14685;Q8BK46;Q3ULJ5;Q3U5M8;F7B7L8	P14685;Q8BK46;Q3ULJ5;Q3U5M8	26S proteasome non-ATPase regulatory subunit 3	Psmd3
2.58658	1.49959	3.98245	Q9DCJ5;A0A1S6GWI0	Q9DCJ5;A0A1S6GWI0	NADH dehydrogenase [ubiquinone] 1 alpha subcomplex subunit 8	Ndufa8
2.63659	1.50983	4.05393	Q9D6H6;Q9CQZ6	Q9D6H6;Q9CQZ6	NADH dehydrogenase [ubiquinone] 1 beta subcomplex subunit 3	Ndufb3
3.04441	1.58381	4.65381	Q8C6E0;Q99JR9;Q5SNY8	Q8C6E0;Q99JR9;Q5SNY8	Cilia- and flagella-associated protein 36	Cfap36
2.44452	1.46892	3.78149	Q8BFZ9;A0A1B0GT70;A0A1B0GSD8;A0A1B0GQZ0;Q91X78;A0A1B0GRG7;A0A1B0GT43;A0A1B0GRQ1	Q8BFZ9;A0A1B0GT70	Erlin-2	Erlin2
2.9309	1.5648	4.4836	Q3UB63;Q3U995;Q3THU8;G5E902;Q8VEM8	Q3UB63;Q3U995;Q3THU8;G5E902;Q8VEM8	Phosphate carrier protein, mitochondrial	Slc25a3
2.41997	1.46337	3.74706	E9QNQ4;Q6NXI4;A0A0A6YWG7;Q8CHG7	E9QNQ4;Q6NXI4;A0A0A6YWG7;Q8CHG7	Rap guanine nucleotide exchange factor 2	Rapgef2
2.66433	1.51539	4.09378	E9Q6W2;Q9D2R6	E9Q6W2;Q9D2R6	Cytochrome c oxidase assembly factor 3 homolog, mitochondrial	Coa3
3.18105	1.60523	4.86235	Q9CQM9;A0A1B0GS58;A0A1B0GT04;A0A1B0GSD3	Q9CQM9;A0A1B0GS58	Glutaredoxin-3	Glrx3
2.99976	1.57647	4.58653	D3YZU5;D3YZU1;D3YZU4	D3YZU5;D3YZU1;D3YZU4	SH3 and multiple ankyrin repeat domains protein 1	Shank1
2.5236	1.48629	3.89297	Q3UVJ2;Q3U0U5;P40124;Q3TC53;Q3UNQ0;B1ARS0	Q3UVJ2;Q3U0U5;P40124;Q3TC53;Q3UNQ0	Adenylyl cyclase-associated protein;Adenylyl cyclase-associated protein 1	Cap1
2.61562	1.50557	4.02391	P14576;E9PXC0;Q99JZ9;Q8C1Y6;A0A1W2P809;A0A1Y7VJJ0	P14576;E9PXC0;Q99JZ9;Q8C1Y6	Signal recognition particle 54 kDa protein	Srp54;Srp54c
2.45483	1.47123	3.79597	Q5DQR4;B7ZN48;B2RQE5;B7ZN49;B7ZN50;G3UXS2;B1ATA7;B1ATA8;G3UXR0;B1ATA9;J3QJU5;Q3TJ91	Q5DQR4;B7ZN48;B2RQE5;B7ZN49;B7ZN50	Syntaxin-binding protein 5-like	Stxbp5l
2.70315	1.52304	4.14974	D3YUD3;Q3UEQ1;B7ZMQ9;F6R4N2;A0A0R4J0Q2;Q0VBQ7;E9QAD0	D3YUD3;Q3UEQ1;B7ZMQ9;F6R4N2;A0A0R4J0Q2;Q0VBQ7;E9QAD0		Inpp4a
2.47017	1.47464	3.81754	Q8BGD5;A0A1D5RLP8;A0A1D5RLH1;Q80UY0	Q8BGD5	Carnitine O-palmitoyltransferase 1, brain isoform	Cpt1c
3.20566	1.60893	4.90035	Q0VBD0	Q0VBD0	Integrin beta	Itgb8
2.87046	1.55421	4.39404	E9Q307;E9PWW4;F6RYD0;F6RUK9;E9PWB1;D3Z4N0;D3Z0X5;Q6PDH0;F7B296;F7AWU3	E9Q307;E9PWW4;F6RYD0;F6RUK9;E9PWB1;D3Z4N0;D3Z0X5;Q6PDH0;F7B296	Pleckstrin homology-like domain family B member 1	Phldb1
2.44766	1.46962	3.78589	D6RDB5;F8VQ11;B1AQY2;Q69ZH9	D6RDB5;F8VQ11;B1AQY2;Q69ZH9	Rho GTPase-activating protein 23	Arhgap23
2.76389	1.53468	4.23784	F6VJ09	F6VJ09		Bcas3
2.90994	1.56117	4.45246	A0A494B9I0	A0A494B9I0
2.72886	1.52801	4.18694	Z4YJY0;Q3TCJ1;Q6A0B5;D3Z4D8;D6RJ39	Z4YJY0;Q3TCJ1;Q6A0B5;D3Z4D8	BRISC complex subunit Abro1	Fam175b
2.48	1.47681	3.83139	Q9D023;A0A0A6YY89	Q9D023	Mitochondrial pyruvate carrier 2	Mpc2
2.70917	1.52421	4.15844	O35668	O35668	Huntingtin-associated protein 1	Hap1
2.5401	1.48982	3.91635	B1AR28;P50544;Q3UJR6	B1AR28;P50544;Q3UJR6	Very long-chain specific acyl-CoA dehydrogenase, mitochondrial	Acadvl
3.27242	1.61873	5.00416	Q9D051	Q9D051	Pyruvate dehydrogenase E1 component subunit beta, mitochondrial	Pdhb
2.92569	1.5639	4.47585	A0A668KLV9;A0A668KLD3;B2RRE0;Q9WTQ5;Q6IR43;A0A668KM55	A0A668KLV9;A0A668KLD3;B2RRE0;Q9WTQ5	A-kinase anchor protein 12	Akap12
3.79491	1.68487	5.85575	Q3UDE0;Q3TY06;Q3TTM6;Q9DC61;Q8BK51;A2AIW9	Q3UDE0;Q3TY06;Q3TTM6;Q9DC61;Q8BK51;A2AIW9	Mitochondrial-processing peptidase subunit alpha	Pmpca
3.25835	1.61669	4.9822	Q545A2;P51881;B0LAB5	Q545A2;P51881	ADP/ATP translocase 2;ADP/ATP translocase 2, N-terminally processed	Slc25a5
3.35723	1.6307	5.13757	D3YZ62;D3Z4J3;Q99104;F6TDE5;B8JK05;F6Z2S4;Q8BWY8;E9Q1F5;D6RFU0;G5E8G6;G3X9Y9;P21271;A0A1L1SUF0;D3Z135	D3YZ62;D3Z4J3;Q99104	Unconventional myosin-Va	Myo5a
3.19329	1.60708	4.88123	Q8CHW4	Q8CHW4	Translation initiation factor eIF-2B subunit epsilon	Eif2b5
3.73336	1.67796	5.75156	A0A0G2JGS4;E9Q1W0;E9Q1T1;E9Q1V9;Q6PHZ2;Q8C8X9;Q8CCM0;Q8C4I3;F6RWZ9;Q3V1X9;E9PXV3;O70459;E9QAJ4;D6RDQ8	A0A0G2JGS4;E9Q1W0;E9Q1T1;E9Q1V9;Q6PHZ2;Q8C8X9;Q8CCM0	Calcium/calmodulin-dependent protein kinase type II subunit delta	Camk2d
3.05908	1.58618	4.67599	Q80UI8;Q3ULL6;Q9CS15;Q149I6;F6Q8N5	Q80UI8;Q3ULL6;Q9CS15;Q149I6;F6Q8N5		Upf3b
2.54731	1.49135	3.92659	Q6P1Z6;Q3TGS5;P59913;Q3TSP0;Q3TM36	Q6P1Z6;Q3TGS5;P59913;Q3TSP0;Q3TM36	Protein-L-isoaspartate O-methyltransferase domain-containing protein 1	Pcmtd1
2.94796	1.56773	4.50902	Q8CEC5;F7BUB1	Q8CEC5;F7BUB1	NF-kappa-B inhibitor-interacting Ras-like protein 1	Nkiras1
2.38956	1.45639	3.70452	Q91VZ6;D3YVX4	Q91VZ6;D3YVX4	Stromal membrane-associated protein 1	Smap1
3.86624	1.69262	5.97788	Q8C7W8;Q8C3T7;Q543U3;P56564;Q99NG1;D3YY51	Q8C7W8;Q8C3T7;Q543U3;P56564	Amino acid transporter;Excitatory amino acid transporter 1	Slc1a3
4.19347	1.72482	6.55835	Q80YE1;A9E3L2;Q9Z2I2;Q810R7	Q80YE1;A9E3L2;Q9Z2I2;Q810R7	Peptidyl-prolyl cis-trans isomerase;Peptidyl-prolyl cis-trans isomerase FKBP1B	Fkbp1b
3.0635	1.58689	4.68269	Q6PB99;F8WJB9;E9PVP4;A0A1Y7VJA2;P70429	Q6PB99;F8WJB9;E9PVP4;A0A1Y7VJA2;P70429	Ena/VASP-like protein	Evl
2.45694	1.4717	3.79894	P08752;A0A0A6YWA9;Q8JZT4	P08752;A0A0A6YWA9	Guanine nucleotide-binding protein G(i) subunit alpha-2	Gnai2
2.3984	1.45844	3.71688	A0A411ACZ2;A0A411ACW5;A0A411ACX9;E9Q683;Q6PHS9;Q920H7	A0A411ACZ2;A0A411ACW5;A0A411ACX9;E9Q683;Q6PHS9	Voltage-dependent calcium channel subunit alpha-2/delta-2;Voltage-dependent calcium channel subunit alpha-2-2;Voltage-dependent calcium channel subunit delta-2	Cacna2d2
2.4009	1.45901	3.72037	Q6GQT9	Q6GQT9	Nodal modulator 1	Nomo1
3.65459	1.6688	5.6198	Q80TA6;G3XA69;G3UZ04	Q80TA6;G3XA69;G3UZ04	Myotubularin-related protein 12	Mtmr12
2.41489	1.46221	3.73994	Q8R2H9;A7DTG4;H3BLB1	Q8R2H9	Phosphoethanolamine/phosphocholine phosphatase	Phospho1
2.93666	1.5658	4.49217	A0A1W2P7C1;P70365;A0A1W2P881	A0A1W2P7C1;P70365	Nuclear receptor coactivator 1	Ncoa1
2.72783	1.52781	4.18545	Q99JP6;J3QQ00;Q501M9;Q5D052;D3Z6A8;Q3UVL6;D3Z6A9	Q99JP6	Homer protein homolog 3	Homer3
2.41881	1.46311	3.74543	Q8R071	Q8R071	Inositol-trisphosphate 3-kinase A	Itpka
2.54756	1.4914	3.92694	Q790Y8;Q00612;A3KG36;G3UWD6;P97324;A0FF38;REV__Q3TIW4;REV__P46662	Q790Y8;Q00612;A3KG36	Glucose-6-phosphate 1-dehydrogenase;Glucose-6-phosphate 1-dehydrogenase X	G6pdx
3.59976	1.6622	5.52911	Q544Q7;P97370;Q3U9D4;Q3UFH4;Q1WWL1;Q71VC6	Q544Q7;P97370;Q3U9D4	Sodium/potassium-transporting ATPase subunit beta-3	Atp1b3
2.64066	1.51065	4.05977	Q8BPS5;Q8C2E6;Q544N9;Q3TRK9;P53986;Q8C571;Q3TIU1;Q3UWP4	Q8BPS5;Q8C2E6;Q544N9;Q3TRK9;P53986;Q8C571	Monocarboxylate transporter 1	Slc16a1
2.62458	1.5074	4.03673	P15626;D3YX76;Q7M0F4	P15626;D3YX76;Q7M0F4	Glutathione S-transferase Mu 2	Gstm2
2.61197	1.50482	4.01869	Q9D0B2;Q9CR49;P02104;Q3TUN7;Q61600;CON__P02070;Q9CZK5;Q5EBL1;P04444	Q9D0B2;Q9CR49;P02104	Hemoglobin subunit epsilon-Y2	Hbb-y
3.21542	1.61039	4.91546	Q8C213;B1ATS4;Q8R0X5;B1ATS5;E9Q559;Q64518;Q3U1K2;Q3U6T4;Q8K3Y5;Q3V1C4	Q8C213;B1ATS4;Q8R0X5;B1ATS5;E9Q559;Q64518;Q3U1K2	Calcium-transporting ATPase;Sarcoplasmic/endoplasmic reticulum calcium ATPase 3	Atp2a3
3.29132	1.62145	5.03375	G5E846;A0A2R8W6R6;G3X981;P15331	G5E846;A0A2R8W6R6;G3X981;P15331	Peripherin	Prph
3.6282	1.66564	5.57606	Q921I1;F7CJN9;F7BAE9;D3YYR8;E9Q2Q7;CON__Q29443;CON__Q0IIK2;E9Q939	Q921I1	Serotransferrin	Tf
4.89268	1.77846	7.9238	Q3UN66;P63318;Q2NKI4;A0A0N4SWF4	Q3UN66;P63318;Q2NKI4	Protein kinase C;Protein kinase C gamma type	Prkcg
3.4465	1.64275	5.27992	Q5DTI2;O55143;O54994	Q5DTI2;O55143;O54994	Sarcoplasmic/endoplasmic reticulum calcium ATPase 2	Atp2a2
3.33908	1.62818	5.10887	O54824	O54824	Pro-interleukin-16;Interleukin-16	Il16
4.15401	1.72121	6.48652	Q05CJ8;Q66JW2;Q9CW79;A0A0N4SVV1	Q05CJ8;Q66JW2;Q9CW79;A0A0N4SVV1	Golgin subfamily A member 1	Golga1
3.9028	1.69648	6.04106	Q05BH3;Q80TX4;Q921Y1;G3X8X0	Q05BH3;Q80TX4;Q921Y1;G3X8X0		Dhx16;mKIAA0577
2.38766	1.45596	3.70188	Q3U541;Q3U6B1;P97379;Q542W3;Q3U931;A0A0J9YTQ8;A0A0J9YUY8;Q5DU21	Q3U541;Q3U6B1;P97379;Q542W3;Q3U931	Ras GTPase-activating protein-binding protein 2	G3bp2
2.82823	1.5466	4.33189	Q5DU51;E9Q741;Q3UM91;A2A7F6;O35454	Q5DU51;E9Q741;Q3UM91;A2A7F6;O35454	Chloride channel protein;Chloride transport protein 6	mKIAA0046;Clcn6
2.42274	1.464	3.75094	A0A494BB93;A0A494BAT2;Q9CXX9	A0A494BB93;A0A494BAT2;Q9CXX9	CUE domain-containing protein 2	Cuedc2
2.62843	1.50818	4.04224	B2RQQ5;P14873;Q8CFR9;A0PJ96;Q3TZM8;Q3TYV8;Q3UPV4;Q3UF78;Q8CAI9	B2RQQ5;P14873	Microtubule-associated protein 1B;MAP1B heavy chain;MAP1 light chain LC1	Map1b
2.80677	1.54267	4.30044	Q9D1A2;Q6KAT3;Q3TG71;A0A494B9S3;A0A494B9U6	Q9D1A2;Q6KAT3;Q3TG71	Cytosolic non-specific dipeptidase	Cndp2
2.75907	1.53377	4.23083	P62748;A0A1Y7VMK3	P62748;A0A1Y7VMK3	Hippocalcin-like protein 1	Hpcal1
3.50481	1.65033	5.37401	Q3UM23;A0A1B0GSG5;Q91VI7;A0A1B0GRG4;A0A1B0GRY7	Q3UM23;A0A1B0GSG5;Q91VI7;A0A1B0GRG4	Ribonuclease inhibitor	Rnh1
3.19455	1.60727	4.88318	Q3UP74;P97449;A0A0U1RNS3;Q3TB69	Q3UP74;P97449	Aminopeptidase N	Anpep
3.07522	1.58877	4.70046	E9Q732;B2RU83	E9Q732;B2RU83		Zfp949
2.59775	1.5019	3.99837	A2AQ39	A2AQ39		Fnbp1
2.68644	1.51976	4.12562	A1L0U3;B9EI85;A0A1W2P768;P84228;F8WI35;A1L0V4;P68433;E0CYR7;E0CYN1	A1L0U3;B9EI85;A0A1W2P768;P84228;F8WI35;A1L0V4;P68433	Histone H3;Histone H3.2;Histone H3.1	Hist1h3e;Hist2h3b;Hist1h3b;H3f3a;Hist1h3i;Hist1h3a
4.45633	1.74716	7.05045	Q3TEY5;E9Q800;E9QAY6;Q2YDW0;Q6P8Y5;A0A0U1RQ14;A6H604;E9PVS5;A0A0U1RNN9	Q3TEY5;E9Q800;E9QAY6;Q2YDW0		Immt
4.14669	1.72053	6.47325	B1AZ39;P0C0A3	B1AZ39;P0C0A3	Charged multivesicular body protein 6	Chmp6
5.76939	1.82451	9.92652	J3QNW4;Q3TIR1	J3QNW4;Q3TIR1	Trafficking protein particle complex subunit 13	Trappc13
5.034	1.78725	8.22305	A2RSH4;Q69ZS6;Q3UVQ0	A2RSH4;Q69ZS6;Q3UVQ0	Synaptic vesicle glycoprotein 2C	Sv2c
7.42872	1.87314	14.9008	Q9CZN8	Q9CZN8	Glutamyl-tRNA(Gln) amidotransferase subunit A, mitochondrial	Qrsl1
6.98622	1.86362	13.3947	A0A2R8VHH9;A0A2R8VHC0;Q3UZX5;Q3U6T2;Q9QWR8	A0A2R8VHH9;A0A2R8VHC0;Q3UZX5;Q3U6T2;Q9QWR8	Alpha-N-acetylgalactosaminidase	Naga
6.09459	1.83725	10.7669	Q80TN4	Q80TN4	DnaJ homolog subfamily C member 16	Dnajc16
5.06502	1.7891	8.28988	F2Z490;Q8C8R9;Q9R1C6	F2Z490;Q8C8R9;Q9R1C6	Diacylglycerol kinase epsilon	Dgke
5.60796	1.81742	9.53018	Q3TR20;A0A0R4J0Q9;Q3UM29	Q3TR20;A0A0R4J0Q9;Q3UM29	Conserved oligomeric Golgi complex subunit 7	Cog7
5.00674	1.7856	8.16467	Q8CI43	Q8CI43	Myosin light chain 6B	Myl6b
4.42782	1.74488	6.9959	Q9CQV5	Q9CQV5	28S ribosomal protein S24, mitochondrial	Mrps24
4.49155	1.74994	7.11825	Q9CQL5	Q9CQL5	39S ribosomal protein L18, mitochondrial	Mrpl18
5.61283	1.81764	9.54196	Q8C3X2	Q8C3X2	Coiled-coil domain-containing protein 90B, mitochondrial	Ccdc90b
5.28403	1.80142	8.77372	Q8C129;Q6NY09;Q8BZ14;Q3TTA8	Q8C129;Q6NY09;Q8BZ14;Q3TTA8	Leucyl-cystinyl aminopeptidase	Lnpep
4.03671	1.71004	6.27602	Q8C4C9;Q9QYI4;D6RHR9	Q8C4C9;Q9QYI4;D6RHR9	DnaJ homolog subfamily B member 12	Dnajb12
3.98775	1.70519	6.18946	A0A0A0MQE5;A2AHC3	A0A0A0MQE5;A2AHC3	Calmodulin-regulated spectrin-associated protein 1	Camsap1
5.12789	1.79277	8.42659	Q9Z0Z4;A2AI62	Q9Z0Z4;A2AI62	Hephaestin	Heph
5.15528	1.79434	8.48669	E9PYT3;Q91YH5;A0A494BAX8;A0A494BAU1;A0A494B9P1;A0A494BAW9	E9PYT3;Q91YH5	Atlastin-3	Atl3
6.18677	1.84052	11.0158	P12658;Q8C5H2	P12658;Q8C5H2	Calbindin	Calb1
12.2474	1.91035	46.0164	Q9D0B0;Q3TXM9;F6RTE1	Q9D0B0;Q3TXM9;F6RTE1	Serine/arginine-rich splicing factor 9	Srsf9
7.61159	1.87653	15.5675	Q8CCX9;Q9JKF7	Q8CCX9;Q9JKF7	39S ribosomal protein L39, mitochondrial	Mrpl39
7.62433	1.87676	15.6149	A2AR60;E9PZJ6;Q6P2L7	A2AR60;E9PZJ6;Q6P2L7	Protein CASC4	Casc4
6.63619	1.85457	12.3023	B1ATP7;Q3U0M8;Q80Y81	B1ATP7;Q3U0M8;Q80Y81	Zinc phosphodiesterase ELAC protein 2	Elac2
7.95427	1.88216	16.8919	Q3UL31;Q3TIV2;Q6NZF1;Q3UZ63;A0A0A6YXI9	Q3UL31;Q3TIV2;Q6NZF1;Q3UZ63	Zinc finger CCCH domain-containing protein 11A	Zc3h11a
7.59389	1.87621	15.5018	A0A2I3BRK6;Q9JIX0;A0A2I3BQB4;A0A2I3BRR5;A0A2I3BQK0;A0A2I3BQ37	A0A2I3BRK6;Q9JIX0	Transcription and mRNA export factor ENY2	Eny2
5.90475	1.83005	10.2693	A0A3B0IP17;Q8R066	A0A3B0IP17;Q8R066	Complement C1q tumor necrosis factor-related protein 4	C1qtnf4
5.55746	1.81508	9.4089	Q6PDI5;A2ALV7;A2ALV8;A2ALV6;A2ALV9;Q8C9Q5;A2ALW1;Q8C2Z1	Q6PDI5;A2ALV7;A2ALV8;A2ALV6;A2ALV9;Q8C9Q5;A2ALW1	Proteasome-associated protein ECM29 homolog	Ecm29;AI314180
6.56094	1.85242	12.0782	Q6ZPL5;A0A087WP46;F6T2X5;Q8K058	Q6ZPL5;A0A087WP46;F6T2X5;Q8K058		BC034090
