# Supplementary material for: Restoring calcium homeostasis in Purkinje cells arrests neurodegeneration and neuroinflammation in the ARSACS mouse model
Source: JCI Insight. 2023 Jun 22;8(12):e163576. doi: 10.1172/jci.insight.163576 (PMC10371240; doi:10.1172/jci.insight.163576)
Supplement: Supplemental table 3 [file jciinsight-8-163576-s155.xlsx]

## Sheet: Foglio1
RNA seq on cerebellum from Sacs-/- versus wt mice (5 versus 5). FDR (padj<0,1). Log2Fold change KO/WT.
row.names	baseMean	log2FoldChange	lfcSE	stat	pvalue	padj
Lcn2	73.7078	3.44328	0.944007	3.64752	0.000264782	0.0446054
Itgax	18.0415	2.99082	0.474092	6.30851	2.81733e-10	1.05601e-06
Clec7a	45.5445	2.52549	0.316597	7.97698	1.49952e-15	1.12411e-11
Mslnl	45.7459	1.89526	0.368832	5.13854	2.76875e-07	0.000259449
C3ar1	46.0287	1.64099	0.369729	4.43835	9.06498e-06	0.00403294
Lpl	74.1685	1.61058	0.272035	5.92048	3.21003e-09	6.87542e-06
Cd52	32.4745	1.58491	0.385878	4.10729	4.00332e-05	0.0111151
Myo1f	51.1705	1.50285	0.256863	5.85079	4.8925e-09	9.16915e-06
Cd68	133.655	1.47621	0.237016	6.22833	4.71432e-10	1.41364e-06
Fcgr2b	78.0585	1.4348	0.301532	4.75837	1.95167e-06	0.00133006
Lyz2	438.779	1.36724	0.230327	5.93608	2.91924e-09	6.87542e-06
Fcrls	196.006	1.34788	0.308486	4.36935	1.24617e-05	0.00479072
C3	54.4783	1.30587	0.31306	4.17132	3.02843e-05	0.00923272
Rasal3	33.4011	1.28129	0.290534	4.41013	1.03309e-05	0.0042942
Cybb	39.7518	1.27218	0.312093	4.07628	4.5762e-05	0.012252
C4b	725.597	1.25458	0.192493	6.51755	7.14626e-11	3.57146e-07
Timp1	28.3189	1.24754	0.348529	3.57944	0.000344335	0.0516625
Cd84	56.136	1.24721	0.298153	4.18312	2.87535e-05	0.00917545
Serpina3n	177.376	1.23791	0.27291	4.53599	5.73345e-06	0.00307006
Hvcn1	57.0491	1.17961	0.229398	5.14217	2.7158e-07	0.000259449
C1qc	659.225	1.17587	0.282584	4.16115	3.16645e-05	0.00930874
Pycard	47.2652	1.13768	0.322864	3.52372	0.000425537	0.0580006
Tyrobp	247.144	1.12766	0.238557	4.72703	2.27832e-06	0.00148517
Csf3r	67.0699	1.10608	0.256011	4.32043	1.55728e-05	0.00583707
Ptpn6	61.8671	1.07457	0.276046	3.89271	9.91291e-05	0.0225188
Lat2	44.3351	1.06349	0.262313	4.05429	5.02873e-05	0.0129993
Ptprc	54.0869	1.06014	0.299583	3.53871	0.00040209	0.056873
Trem2	206.832	1.05127	0.196518	5.34947	8.82144e-08	0.000110217
C1qa	825.824	1.04003	0.294481	3.53173	0.00041285	0.0573136
Fermt3	66.4599	1.02322	0.252828	4.04712	5.18515e-05	0.0131764
Mpeg1	521.451	0.9765	0.184455	5.29398	1.1968e-07	0.000128169
C1qb	939.177	0.970536	0.289672	3.35047	0.000806742	0.0923765
Gfap	7503.2	0.958667	0.176678	5.42608	5.7605e-08	7.85156e-05
Fcer1g	115.82	0.921022	0.277388	3.32033	0.000899097	0.0983954
Cxcl16	71.1623	0.869164	0.231636	3.75229	0.00017523	0.0328403
Cyth4	118.615	0.829652	0.244299	3.39605	0.00068366	0.0828583
Lgals3	86.1122	0.789086	0.218541	3.6107	0.000305367	0.0503118
Endou	105.49	0.762397	0.20296	3.75638	0.000172388	0.0327166
Lamc2	89.3664	0.759798	0.181638	4.18304	2.87632e-05	0.00917545
Gpnmb	143.791	0.754299	0.209407	3.60207	0.00031569	0.0506055
Laptm5	510.35	0.744772	0.187931	3.96302	7.40088e-05	0.0181904
Lag3	91.6171	0.740616	0.196959	3.76024	0.000169748	0.0326286
Cd33	71.9594	0.710377	0.207576	3.42224	0.000621064	0.0769555
Gmip	102.337	0.681633	0.189853	3.59033	0.000330263	0.0507887
Casp3	480.347	0.521118	0.108868	4.78672	1.69529e-06	0.00121036
Sh2d3c	946.716	0.442331	0.113119	3.91032	9.2175e-05	0.0215934
Naprt	189.823	0.436846	0.114828	3.80436	0.000142171	0.0288049
Tcirg1	282.476	0.435545	0.113441	3.83938	0.000123343	0.0260462
Mir22hg	259.858	0.378505	0.113133	3.34568	0.000820822	0.0932317
Car4	3230.99	0.378453	0.0772434	4.89948	9.609e-07	0.000720339
Mtmr11	406.081	0.345944	0.0893515	3.87172	0.000108071	0.023828
Rpain	297.919	0.327325	0.0980843	3.33718	0.000846336	0.0946949
Rnf25	1103.45	0.263091	0.0707943	3.71627	0.000202189	0.0357469
Dnajb5	1841.78	0.250069	0.075154	3.32741	0.00087656	0.0966343
Mmp24	9355.68	0.200668	0.0580178	3.45874	0.000542714	0.0707557
Wwc1	1283.65	0.198517	0.0577847	3.43546	0.000591539	0.0742399
Ppp2r5b	6152.78	0.187231	0.0488936	3.82935	0.000128481	0.026388
Gpr137c	1771.76	0.181599	0.0535772	3.38949	0.000700223	0.0828583
Ubtf	5071.61	0.18072	0.0428275	4.21973	2.44599e-05	0.00851241
Mtrex	2174.79	-0.136098	0.039003	-3.48943	0.00048406	0.0647993
Plekhd1	2836.53	-0.188913	0.0524863	-3.59929	0.000319082	0.0506055
Ids	7167.48	-0.194654	0.0553216	-3.51859	0.000433842	0.0586
Macrod2	1211.64	-0.198909	0.0586886	-3.38923	0.000700882	0.0828583
Efcab14	1934.33	-0.214124	0.0637708	-3.35771	0.000785912	0.0920561
Adam23	5538.76	-0.221082	0.0615525	-3.59176	0.000328453	0.0507887
Plpp6	2141.37	-0.222657	0.0647396	-3.43927	0.000583291	0.0742399
Fa2h	1100.4	-0.225498	0.0673062	-3.35034	0.000807132	0.0923765
Tmem50b	3770.16	-0.234354	0.051409	-4.55862	5.14919e-06	0.0029693
Doc2b	3775.64	-0.238928	0.0649962	-3.67603	0.000236894	0.0408247
Scd3	827.328	-0.239912	0.0697564	-3.43929	0.000583247	0.0742399
Garnl3	5523.37	-0.24147	0.0675579	-3.57427	0.000351206	0.0516625
Dipk2a	4922.91	-0.247564	0.0687173	-3.60264	0.000315002	0.0506055
Tmem63a	902.92	-0.258689	0.063694	-4.06144	4.87705e-05	0.0128284
Pcsk6	3290.75	-0.259289	0.0733806	-3.53348	0.000410125	0.0573136
Kcnab1	5129.47	-0.259717	0.0577443	-4.4977	6.86916e-06	0.00355136
Pacsin2	1769.13	-0.263401	0.0681164	-3.86692	0.000110218	0.0239492
Casq2	1112.57	-0.271746	0.0783246	-3.46949	0.000521456	0.0685806
Efr3a	6242.89	-0.274163	0.0603518	-4.54275	5.55263e-06	0.00307006
Ttll5	3479.71	-0.278105	0.0789129	-3.5242	0.000424769	0.0580006
Trpc3	3974.79	-0.278892	0.0665672	-4.18962	2.79417e-05	0.00917545
Sema7a	8202.14	-0.280707	0.0625649	-4.48666	7.23486e-06	0.00361574
Calb1	31406.2	-0.285268	0.075202	-3.79336	0.00014862	0.0297102
Dner	18948.6	-0.28645	0.065187	-4.39428	1.11139e-05	0.00438502
Car8	47618.9	-0.290994	0.0867964	-3.35261	0.000800546	0.0923765
Fam174b	1943.06	-0.29441	0.0659178	-4.46632	7.95782e-06	0.00384876
Shank2	5796.66	-0.295672	0.088524	-3.34002	0.000837721	0.0944357
Polr3k	1751.26	-0.296724	0.0558701	-5.31096	1.09047e-07	0.000125764
Cpox	1085.52	-0.299339	0.0781427	-3.83067	0.000127797	0.026388
Pde5a	2707.44	-0.309183	0.0730413	-4.23299	2.30601e-05	0.0082319
Plppr5	527.521	-0.313402	0.0743547	-4.21497	2.49814e-05	0.00851241
Gatm	2997.25	-0.313625	0.0867351	-3.6159	0.000299303	0.0498606
Ppp1r16b	7448.37	-0.320768	0.0825076	-3.88773	0.000101186	0.0226429
Kif5b	6699.38	-0.321721	0.0865846	-3.71568	0.00020266	0.0357469
Kitl	4381.28	-0.325925	0.0918242	-3.54944	0.000386045	0.0551236
Pls1	399.515	-0.325952	0.0912725	-3.57119	0.000355361	0.0517275
Rgs8	40150.2	-0.326074	0.0820776	-3.97275	7.10474e-05	0.0177536
Gm14033	687.985	-0.327574	0.0953504	-3.43548	0.000591506	0.0742399
Icmt	17346.6	-0.328659	0.0740816	-4.43645	9.1456e-06	0.00403294
Kcnj10	8335.66	-0.334676	0.0916156	-3.65305	0.000259148	0.0441523
Edil3	2319.9	-0.337983	0.0995695	-3.39444	0.000687695	0.0828583
Nrk	1786.62	-0.341203	0.0876257	-3.89387	9.86565e-05	0.0225188
Arhgef33	4658.74	-0.341297	0.0914269	-3.73301	0.000189208	0.034595
Itgb8	1638.44	-0.34237	0.0918329	-3.72818	0.000192867	0.0348393
Mag	5115	-0.34801	0.0883801	-3.93765	8.22818e-05	0.0195818
Igfbp5	7477.6	-0.350418	0.0840788	-4.16773	3.07648e-05	0.00923272
Tmem255a	1982.48	-0.350787	0.0713788	-4.91445	8.90333e-07	0.000702566
Myo1d	494.04	-0.352399	0.0933436	-3.77529	0.000159823	0.0311198
Far2	929.611	-0.353671	0.0895074	-3.9513	7.77272e-05	0.0187962
Kcng4	6704.07	-0.357516	0.0642894	-5.56104	2.68176e-08	4.02076e-05
Strip2	4960.29	-0.363214	0.0642651	-5.6518	1.58776e-08	2.64503e-05
Htr1b	687.62	-0.363672	0.0779019	-4.66833	3.03659e-06	0.00189698
Itgb4	446.91	-0.370849	0.104417	-3.55163	0.000382856	0.0551236
Itpr1	65876.2	-0.374673	0.101028	-3.70861	0.000208398	0.0363316
Tspan2	3597.31	-0.377389	0.075664	-4.98769	6.11041e-07	0.000508963
Rbms3	394.292	-0.377884	0.113335	-3.33423	0.000855371	0.0949969
Ermn	1943.35	-0.378601	0.0985405	-3.84208	0.000121996	0.0260462
D16Ertd472e	222.906	-0.378987	0.111695	-3.39305	0.000691198	0.0828583
Nefm	5696.17	-0.385068	0.107292	-3.58898	0.000331975	0.0507887
Nefl	7792.43	-0.387923	0.102379	-3.78908	0.000151203	0.0298288
Ugt8a	1429.14	-0.39686	0.117107	-3.38885	0.000701861	0.0828583
Nek2	382.395	-0.413393	0.110566	-3.73889	0.000184835	0.0342128
Plp1	47758.9	-0.416234	0.0940803	-4.42425	9.67801e-06	0.00414578
Gpr37	1625.07	-0.41963	0.08405	-4.99262	5.95651e-07	0.000508963
Tmem88b	1803.3	-0.421884	0.0981514	-4.29829	1.72117e-05	0.00629403
Cntn3	344.562	-0.42305	0.0960471	-4.40461	1.05973e-05	0.0042942
Nr2f2	459.115	-0.451589	0.131496	-3.43425	0.000594197	0.0742399
Trabd2b	778.519	-0.462656	0.0996593	-4.64238	3.44426e-06	0.00206559
Nefh	3971.82	-0.465921	0.11323	-4.11483	3.8746e-05	0.0111151
Gm43032	156.645	-0.469394	0.130459	-3.59802	0.000320651	0.0506055
Scn4b	4398.02	-0.472874	0.11596	-4.07789	4.54465e-05	0.012252
Sv2c	1983.25	-0.486817	0.116812	-4.16754	3.07901e-05	0.00923272
Pcsk1	620.146	-0.511801	0.115085	-4.44716	8.70117e-06	0.00403294
Alpk2	212.303	-0.628902	0.153034	-4.10957	3.96402e-05	0.0111151
AC122117.2	81.748	-0.70421	0.196959	-3.57542	0.000349672	0.0516625
Gm20628	26.4567	-1.08703	0.304143	-3.57407	0.000351469	0.0516625
Sacs	1342.7	-1.17273	0.14128	-8.30078	1.03427e-16	1.55068e-12
C130021I20Rik	22.0413	-1.2743	0.365856	-3.48306	0.000495715	0.0657722
