# Supplementary material for: Restoring calcium homeostasis in Purkinje cells arrests neurodegeneration and neuroinflammation in the ARSACS mouse model
Source: JCI Insight. 2023 Jun 22;8(12):e163576. doi: 10.1172/jci.insight.163576 (PMC10371240; doi:10.1172/jci.insight.163576)
Supplement: Supporting data values [file jciinsight-8-163576-s162.xlsx]

## Sheet: Fig. 1A
Dendrite mitochondrial volume / dendrite volume									Soma mitochondrial volume / soma volume
Sacs+/+	Sacs-/-								Sacs+/+	Sacs-/-
0.335256	0.35146								0.318142	0.551928
0.492595	0.204258								0.405553	0.393344
0.309013	0.242701								0.405554	0.288181
0.326003	0.179379								0.246315	0.499342
0.351702	0.237573								0.453497	0.443605
0.39147	0.298568								0.353452	0.395963
0.282242	0.257994								0.361868	0.282518
0.455604	0.115973								0.380586	0.484663
0.343962	0.250994								0.380778
0.281475	0.263564								0.333296
0.305636	0.200401								0.382271
0.250325	0.185714								0.331977
0.270515									0.191386
0.229585									0.206404
0.261659									0.247925
0.160922
0.158149
0.259263
0.374052

## Sheet: Fig. 1B
Mitochondrial movement (μm)
Sacs+/+		Sacs-/-
Anterograde	Retrograde	Anterograde	Retrograde
0.170588	0.211111	0.19375	0.175
0.184615	0.15	0.241667	0.181818
0.221739	0.125	0.311111	0.172727
1.14	0.1	0.371429	0.15
0.290909	0.178571	0.128571	0.3
0.366667	0.275	0.125	0.16
0.25	0.17	0.292308	0.209091
0.192308	0.2	0.284615	0.1
0.417647	0.3	0.289474	0.266667
0.24	0.166667	0.27	0.209091
0.19	0.190909	0.154545	0.16
0.214286	0.26	0.16	0.185714
0.515	0.283333	0.133333	0.15
0.29	0.1	0.3	0.3
0.113333	0.142857	0.15	0.23125
0.1	0.178571	0.166667	0.192857
0.542857	0.25	0.22	0.284615
0.225	0.245455	0.18	0.2
0.2125	0.27	0.1375	0.193333
0.536842	0.2	0.284615	0.38125
0.558824	0.883333	0.2125	0.333333
0.245455	0.35	0.22	0.2375
0.2	0.509091	0.125	0.18
0.175	0.2625	0.116667	0.192857
0.184615	0.222222	0.188946	0.20006
0.329412	0.411111	0.135755	0.110033
0.3375	0.3875	0.10003	0.1429
0.500002	0.266668	0.153361	0.218221
0.200001	0.200001	0.114306	0.11252
0.250001	0.212501	0.16253	0.187534
0.525002	0.316668	0.166697	0.140025
0.171385	0.172179	0.145481	0.175032
0.169957	0.249937	0.190035	0.154574
0.742669	0.499873	0.118203	0.114306
0.580026	1.40006
0.405901	0.362516
0.394136	0.15715

## Sheet: Fig. 1C
Dendrite ERvolume / dendrite volume									Soma ER volume / soma volume
Sacs+/+	Sacs-/-								Sacs+/+	Sacs-/-
0.210369	0.148725								0.675427	0.68732
0.098048	0.218929								0.697491	0.745701
0.325187	0.098757								0.794725	0.701068
0.423492	0.056048								0.595469	0.742188
0.123507	0.258151								0.635557	0.762257
0.194525	0.121932								0.563167	0.725474
0.195067	0.110004								0.614924	0.689378
0.158286	0.214993								0.549992	0.769405
0.311242	0.128425								0.546081	0.784893
0.205013	0.23523								0.673905	0.54597
0.147674	0.17655								0.600945	0.554645
0.306954	0.039035								0.68734
0.349592	0.070964								0.619807
0.268843	0.166047								0.689065
0.320497	0.042375								0.620685
0.261826	0.081965								0.661774
0.13826
0.149462
0.151094
0.129022
0.119089
0.175175
0.141512
0.267975
0.22682
0.27167
0.243876

## Sheet: Fig. 2A
% of mitochondria
Healthy		Damaged
Sacs+/+	Sacs-/-	Sacs+/+	Sacs-/-
84.2641	66.3175	15.7359	33.6825
91.8447	92.58	8.15531	7.42002
91.3919	94.8387	8.60806	5.16133

## Sheet: Fig. 2B
Mitochondrial ATP levels (RLU)
Sacs+/+		Sacs-/-
Basal	Pyruvate	Basal	Pyruvate
3553	621064	2608	615700
3276.5	695912	3212	561560
3148	585210	4180	666960
3207.5	640540	3046	606156
2912.5	588847	4088	667578

## Sheet: Fig. 2C
COX intensity in PC soma
Sacs+/+	Sacs-/-
57855.3	57134.9
58282.5	58005.2
58156.7	58161.2

## Sheet: Fig. 2D
SDH intensity in PC soma
Sacs+/+	Sacs-/-
31594	32311
31229	32266
32815	33566
30707	32377
34130	32134

## Sheet: Fig. 2F
TMRM fluorescence (AU)
Sacs+/+		Sacs-/-
TMRM	TMRM+FCCP	TMRM	TMRM+FCCP
46134.2	22669	45340.8	42245
61649.5	23555	78641.8	33767
47566.8	35361	50835.2	18803
65423.8	72785	45974.2	13416
44166.2	70352	108720	61801
56793.8	28549	84758.4	46751
60121		70157	56083
99780		68782.7	33322
104755		65666.7	44095
118447		68129	53389
67761.5		93329	64668
		98518	64598
		66863.2	42276
		97715.5	70457
		55534.2	32495
		91802.6	37666
		90518.6	8700
		102867	41185
		71069	16976
		86264.6	22441
		65150.2	18530
		96264.8	19629
		55069.3	37248
		46680.2	30481
		46694.3	31282
		42931	30179
		58404.2	22918
		47268.8	31703
			44653
			36814
			27428

## Sheet: Fig. 4A
Ca2+-evoked response (ΔF/F0) - PC
Sacs+/+	Sacs-/-
12.5858	30.8269
5.14044	36.8757
3.74635	11.5044
5.36064	6.52078
4.14231	5.49209
1.27764	7.77877
6.97864	6.08274
4.0164	7.40476
5.4374	5.43373
11.8642	10.8836
9.85589	11.2016
10.1837	8.54945
15.6192	10.4642
17.0111	21.121
15.2201	14.0263
	7.55894
	13.3908
	12.9549
	25.3236
	22.9082
	17.0405
	23.8781
	22.1919
	14.3779
	13.213
	21.8398
	9.90213
	10.4157
	21.0061
	15.6768
	21.7034
	15.5821
	42.5711
	33.5197
	33.9119
	8.76832
	14.8389
	7.66681
	18.2449
	11.4005
	14.0698
	14.3236
	13.4254
	22.138
	22.1791
	19.6957
	34.7955
	27.2339
	25.535
	21.922
	23.2255
	33.0776

## Sheet: Fig. 4B
Ca2+-evoked - GC response (ΔF/F0)
Sacs+/+	Sacs-/-
31.1693	33.2843
28.4199	33.9025
28.4814	24.5184
23.5726	34.4598
33.8687	21.7007
34.6647	27.9298
24.2945	24.021
16.2827	26.4751
17.5552	35.495
27.5686	33.3083
36.8355	32.2838
27.6198	32.4704
29.9021	29.6261
24.8688	32.0314
32.6926	31.2211
31.0993	19.2767
36.3862	30.6595
27.2139
19.1942
28.9466

[truncated: 39 more sheets: Fig. 4E, Fig. 4F, Fig. 4G, Fig. 5C, Fig. 5D, Fig. 5E, Fig. 5F, Fig. 5G, Fig. 6B, Fig. 6C, Fig. 6D, Fig. 6E, Fig. 6F, Fig. 7B, Fig. 7C, Fig. S1A, Fig. S2C, Fig. S3A, Fig. S3B, Fig. S3C …]
